# Supplementary material for: Curcuminoids Activate TET Enzymes and Increase DNA Hydroxymethylation and Active Demethylation in Leukemia Cells
Source: Int J Mol Sci. 2025 Dec 27;27(1):310. doi: 10.3390/ijms27010310 (PMC12785487; doi:10.3390/ijms27010310)
Supplement: Supplementary file 1 [file ijms-27-00310-s001.zip]

Archive with 1 entries (1 files):
- ijms-4049661-supplementary.pdf
